# Supplementary material for: Revolutionizing Cytology and Cytopathology with Natural Language Processing and Chatbot Technologies: A Narrative Review on Current Trends and Future Directions
Source: Bioengineering (Basel). 2024 Nov 11;11(11):1134. doi: 10.3390/bioengineering11111134 (PMC11592174; doi:10.3390/bioengineering11111134)
Supplement: Supplementary file 1 [file bioengineering-11-01134-s001.zip]

Archive with 1 entries (1 files):
- bioengineering-3180764-supplementary.pdf
